# Supplementary material for: Resonance-Enhanced Multiphoton Ionization Spectrum and Computational Study of 2‑Cyclopenten-1-one in Its T 1(n, π*) State
Source: J Phys Chem A. 2025 Jun 16;129(25):5499–510. doi: 10.1021/acs.jpca.5c02355 (PMC12207580; doi:10.1021/acs.jpca.5c02355)
Supplement: Supplementary file 1 [file jp5c02355_si_001.xlsx]

## Sheet: SuppInfo
Supporting Information for "REMPI Spectrum and Computational Study of 2-Cyclopenten-1-one in Its T1(n,p*) State"
Alexander W. Narkiewicz-Jodko1, Sean W. Parsons1, Hansuja Chaurasia1, Stephen L. Coy2, and Stephen Drucker1,*
1University of Wisconsin-Eau Claire; 2 Massachusetts Institute of Technology
Optimized CCSD(T)/cc-pwCVTZ Geometry of 2CP in Its T1(n,p*) State, Å
	X	Y	Z
C	1.46	-0.64342	0.0560008
C	1.32151	0.853062	-0.0384598
C	-0.0210546	1.21689	-0.00824493
C	-0.824278	0.088116	0.0266408
O	-2.12455	-0.0218846	0.0221117
C	0.0115609	-1.18612	-0.0578192
H	-0.175259	-1.67743	-1.01524
H	-0.250827	-1.88726	0.733842
H	-0.408808	2.2239	-0.0149141
H	2.15007	1.54218	-0.0351283
H	1.89945	-0.937666	1.01313
H	2.09531	-1.05986	-0.727286
Calculation of w (Best Theoretical Estimate) for Vibrational Modes of 2CP in Its T1(n,p*) State, cm-1
CCSD(T)		MP2	MP2	MP2
cc-pwCVTZ		cc-pVQZ	cc-pVTZ	aug-cc-pVTZ
all electron		frozen core	frozen core	frozen core		Dw (CBS)	Dw (aug)		w (BTE)		Mode Description
3249.77		3294.37	3294.2	3286.17		0.304605	-8.027		3242.04		H—CC—H sym. stretch
3230.75		3266.31	3267.18	3258.98		-1.51144	-8.2021		3221.04		H—CC—H antisym. stretch
3104.29		3144.28	3142.64	3137.72		2.83572	-4.9206		3102.21		a-CH2 antisym. stretch
3075.15		3112.01	3111.32	3107.59		1.19248	-3.7285		3072.61		b-CH2 antisym. stretch
3048.09		3090.39	3089.72	3082.05		1.16117	-7.6767		3041.57		a-CH2 sym. stretch
3030.08		3070.83	3070.08	3063.54		1.3056	-6.5386		3024.85		b-CH2 sym. stretch
1504.22		1504.1	1505.19	1507.89		-1.88765	2.6904		1505.02		CH2 bends (in-phase)
1483.81		1544.36	1547.05	1539.92		-4.65591	-7.1282		1472.03		CH2 bends (out-of-phase)
1467.36		1482.48	1483.05	1487.11		-0.998054	4.0598		1470.43		CO—CH stretch
1404.83		1384.72	1388.45	1381.47		-6.45155	-6.9791		1391.4		CO—CH=CH antisym. stretch
1344.44		1347.41	1347.06	1342.34		0.612843	-4.7216		1340.33		CH2—CH stretch + CO stretch
1283.48		1286.44	1286.73	1284.22		-0.50733	-2.5167		1280.46		ip CH wag + CH2 ip rock
1267.12		1267.16	1269.27	1267.8		-3.66149	-1.4727		1261.98		CH2—CH2 stretch
1222.46		1237.32	1235.9	1234.45		2.45708	-1.4517		1223.46		CH2 ip rock
1145.81		1162.62	1162.75	1164.64		-0.222616	1.8909		1147.48		CH2 oop rock
1105.3		1125.58	1130.29	1122.08		-8.14512	-8.2028		1088.95		CH2 —CO—CH antisym. stretch
1073.63		1068.96	1069.15	1064.53		-0.323805	-4.6157		1068.69		C=C stretch
1008.76		1013.84	1014.47	1013.24		-1.09181	-1.2363		1006.44		CH2—CH2 torsion
993.244		1005.02	1003.51	1000.7		2.62538	-2.8008		993.069		CH2CH2CH antisym. stretch
922.375		936.257	935.027	932.819		2.12809	-2.2077		922.295		CH2CH2CH sym. stretch
879.637		955.702	953.834	956.69		3.23114	2.8563		885.724		oop a-CH wag
858.109		874.155	873.044	871.065		1.92208	-1.9785		858.052		OC—CH2 stretch
812.961		816.815	818.471	817.281		-2.86495	-1.1903		808.906		oop ring bend
746.404		760.789	756.558	755.85		7.31849	-0.7082		753.014		ip ring bend
592.711		607.498	605.104	604.915		4.14184	-0.1891		596.663		ring stretch
516.662		522.446	519.632	525.889		4.86746	6.2566		527.786		oop b-CH wag
418.353		471.603	467.779	467.051		6.61345	-0.7277		424.238		oop carbonyl wag
340.869		350.814	348.617	347.176		3.7997	-1.4409		343.227		ip carbonyl wag
239.883		286.717	287.961	283.863		-2.15196	-4.0985		233.633		ring twist
73.9433		31.4696	38.3229	46.9692		-11.8544	8.6463		70.7352		ring pucker
Performance of Hybrid Schemes for Calculating Fundamental Frequencies of 2CP in Its T1(n,p*) State, cm-1
	Ref. Value
	CC/U-							TDPBE0/				TDB3LYP/				TDCAM-B3LYP/
w(BTE)	CAM-B3LYP		w(EOM)	EOM/U-DFT	Abs. Dev.		w(TDPBE0)	U-DFT	Abs. Dev.		w(TDB3LYP)	U-DFT	Abs. Dev.		w(TDCAM-B3LYP)	U-DFT	Abs. Dev.
3242.04	3127.2		3259.84	3141.34	14.143		3258.12	3143.23	16.028		3241.66	3126.81	0.389		3251.2	3134.16	6.955
3221.04	3077.14		3240.21	3106.94	29.801		3233.98	3097.17	20.033		3215.61	3074.33	2.805		3234.25	3100.64	23.508
3102.21	2958.87		3131.62	2986.28	27.412		3103.51	2962.26	3.396		3071.39	2932.74	26.125		3117.46	2969.28	10.415
3041.57	2895.53		3046.03	2869.9	25.629		3059.96	2917.11	21.584		3040.36	2858.42	37.106		3037.06	2868.17	27.36
3072.61	2918.25		3097.91	2950.16	31.913		3041.77	2886.69	31.56		3013.6	2862.2	56.042		3076.9	2926.8	8.553
3024.85	2921.54		3044.53	2879.3	42.24		3014.1	2858.72	62.819		3002.5	2832.13	89.404		3029.44	2855.88	65.655
1505.02	1464.74		1512.52	1472.84	8.096		1485.25	1443.7	21.044		1513.03	1451.85	12.897		1494.64	1451.34	13.41
1472.03	1440.47		1494.93	1457.33	16.86		1536.58	1503.24	62.77		1496.61	1490.1	49.633		1508.82	1477.16	36.691
1470.43	1415.31		1465.53	1417.03	1.719		1470.65	1413.06	2.25		1474.99	1394.01	21.295		1481.92	1433.49	18.186
1391.4	1353.86		1402.46	1367.46	13.594		1453.04	1431.01	77.151		1442.68	1419.6	65.732		1417.28	1379.07	25.21
1340.33	1310.29		1350.71	1322.21	11.916		1361.88	1334.17	23.878		1358.24	1327.45	17.155		1364.29	1337.95	27.653
1280.46	1248.74		1284.15	1254.55	5.807		1286.99	1258.26	9.517		1289.15	1262.9	14.155		1312.76	1284.87	36.128
1261.98	1229.46		1313.28	1280.91	51.455		1260.68	1228.88	0.583		1255.69	1221.47	7.986		1281.94	1248.86	19.403
1223.46	1189.16		1225.88	1189.06	0.106		1208.52	1176.41	12.751		1214.93	1176.78	12.379		1216.7	1178.41	10.752
1147.48	1118.91		1149.71	1123.18	4.276		1134.86	1101.67	17.24		1136.2	1106.12	12.791		1141.44	1113.87	5.041
1088.95	1030.65		1111.51	1076.36	45.713		1100.25	1041.1	10.451		1091.81	1022.98	7.663		1096.74	1040.82	10.176
1068.69	1043.98		1085.22	1045.55	1.568		1090.4	1068.49	24.506		1084.01	1068.72	24.734		1083.95	1059.87	15.883
1006.44	982.11		1019.75	996.392	14.282		987.4	962.686	19.424		996.4	967.987	14.123		1003.45	979.912	2.198
993.069	970.379		1004.57	984.786	14.407		1018.93	996.169	25.79		998.72	976.381	6.002		1013.69	989.136	18.757
922.295	906.193		938.908	923.503	17.31		938.15	922.848	16.655		916.45	902.436	3.757		937.98	921.662	15.469
885.724	869.101		884.577	865.93	3.171		876.25	860.464	8.637		872.36	855.378	13.723		878.37	860.411	8.69
858.052	827.911		810.046	781.784	46.127		853.93	827.19	0.721		830.79	806.304	21.607		856.58	829.945	2.034
808.906	792.35		853.779	841.58	49.23		810.22	793.1	0.75		805.53	780.737	11.613		812.67	795.088	2.738
753.014	734.925		720.385	706.247	28.678		754.92	737.33	2.405		766.4	735.672	0.747		740.34	725.098	9.827
596.663	586.393		582.854	575.851	10.542		598.1	586.967	0.574		599.94	590.22	3.827		588.1	580.857	5.536
527.786	539.36		615.313	622.363	83.003		549.81	562.073	22.713		520.78	537.53	1.83		614.73	621.602	82.242
424.238	418.395		420.78	413.69	4.705		435.06	429.343	10.948		444.88	437.567	19.172		433.95	426.675	8.28
343.227	342.169		333.066	330.119	12.05		354.13	353.363	11.194		358.58	357.171	15.002		349.29	346.218	4.049
233.633	236.546		227.205	226.2	10.346		247.99	251.225	14.679		256.74	263.699	27.153		209.28	208.62	27.926
70.7352	70.735		148.41	148.41	77.675		69.6	69.6	1.135		38.37	38.37	32.365		139.83	139.83	69.095
